# Supplementary material for: VPg Impact on Ryegrass Mottle Virus Serine-like 3C Protease Proteolysis and Structure
Source: Int J Mol Sci. 2023 Mar 10;24(6):5347. doi: 10.3390/ijms24065347 (PMC10048871; doi:10.3390/ijms24065347)
Supplement: Supplementary file 1 [file ijms-24-05347-s001.zip]

Archive with 1 entries (1 files):
- ijms-2236370-supplementary.pdf
